# Supplementary material for: Converging Patterns of Heterotrophic Respiration Between Growing and Non-Growing Seasons in Northern Temperate Grasslands
Source: Plants (Basel). 2025 Aug 20;14(16):2590. doi: 10.3390/plants14162590 (PMC12389485; doi:10.3390/plants14162590)
Supplement: Supplementary file 1 [file plants-14-02590-s001.zip]

Archive with 1 entries (1 files):
- plants-3804319-supplementary.pdf
